# Supplementary material for: Drug-induced loss of imprinting revealed using bioluminescent reporters of Cdkn1c
Source: Sci Rep. 2023 Apr 6;13:5626. doi: 10.1038/s41598-023-32747-6 (PMC10079848; doi:10.1038/s41598-023-32747-6)
Supplement: Supplementary file 1 — Supplementary Information 1. [file 41598_2023_32747_MOESM1_ESM.xlsx]

## Sheet: InhibitorCompounds
Source	Name	Molecular Target	pIC50	Selectivity	Reference/catalogue number
GSK	GSK195	HDAC, class IIa	HDAC9=8.04, HDAC7=7.33, HDAC5=6.97, HDAC4=6.95	HDAC8=4.93, HDAC6=4.32, (HDAC1,2,3,10, 11)<4	Lobera, M. et al., Nat. Chem. Biol. (2013)
GSK	GSK058	HDAC, class IIa (negative control compound)	HDAC9=4.24, HDAC7=3.95, HDAC5=4.38, HDAC4=3.71	HDAC8=4.39, HDAC6<4, (HDAC1,2,3,10,11)<4	Lobera, M. et al., Nat. Chem. Biol. (2013)
GSK	GSK077	CREBBP/EP300	CBP Kd 151 nM (ITC)	Brd4-BD1 (ITC 5.6 uM)	Picaud, S. et al., Cancer Res. (2015)
GSK	GSK151A (I-BET151)	Pan BET	~7	CREBBP = 5.5	Dawson et al., Nature (2011) Seal, J. et al., Bioorg. Med. Chem. Lett (2012) Mirguet, O. et al., Bioorg. Med. Chem. Lett (2012)
GSK	GSK726	Pan BET	BRD4 BD1 7.8, BRD4 BD2 8.2	Full bromoscan available. >100 fold over nearest non-BET	Gosmini et al., J. Med. Chem. (2014)
GSK	GSK858	Pan BET	BRD4 BD1 7.6, BRD4 BD2 8.2
GSK	GSK853 (GSK6853)	BRPF1	8.1	>1600-fold over all other Brds (BROMOscan). Brd4 1/2: 4.7/4.3	Bamborough, P. et al., ACS Med Chem Lett. (2016)
GSK	GSK311 (GSK9311)	BRPF1 (less active control)	6	<4.3 at Brd4 1/2	Bamborough, P. et al., ACS Med Chem Lett. (2016)
GSK	GSK959 (GSK5959)	BRPF1 (pre-probe)	7.1	>100-fold over all other Brds (BROMOscan). Brd4 1/2: 4.7/4.6	Demont, E. H. et al., ACS Med Chem Lett. (2014)
GSK	GSK602	BRD9	7.3	5.3 at BD1	Theodoulou, N. H. et al., J. Med. Chem. (2016)
GSK	GSK814	ATAD2	7.3	4.5 at BRD4 BD1
GSK	GSK815	ATAD2 (negative control compound)	5.6	4.3 at BRD4 BD1
GSK	GSK2922801A (GSK2801)	BAZ2A/B	BAZ2A Kd= 257nM, BAZ2B Kd= 136nM	BRD9 Kd = 1.2uM, TAF1 Kd = 3.2uM, MT-1 (4%, CEREP)	Chen, P. et al., J. Med. Chem. (2016)
GSK	GSK343	EZH2	8.4	60-fold selective vs EZH1, >1,000-fold for all others tested	Verma, S. K. et al., ACS Med Chem Lett. (2012)
GSK	GSK503	EZH2	8.3-8.7	200-fold selective vs EZH1, >10,000-fold selective for all others tested	Béguelin, W. et al., Cancer Cell (2013)
GSK	GSK712A	PRMT1	8.52		Fedoriw, A. et al., Cancer Cell (2019)
GSK	GSK591	PRMT5	8.3	PRMT5 selective, no other activities in methyltransferase panel	Chan-Penebre, E. et al., Nat. Chem. Biol. (2015)
GSK	GSK-J4	JMJD3 (KDM6A/B)	RFMS 4.8	EGLN 4.9, D2d 4.6	Kruidenier, L. et al., Nature (2012)
GSK	GSK-J5	JMJD3 (negative control compound)	RFMS < 4	EGLN <4	Kruidenier, L. et al., Nature (2012)
GSK	GSK854	LSD1	7.8	Seletive vs LSD2 and other FAD utilizing enzymes	Mohammad, H. P. et al., Cancer Cell (2015)
Sigma	UNC1999	EZH1/2	EZH1= 8.7, EZH2= 7.35	>1000-fold selectivity over those tested	SML0778 Konze, K. D. et al., ACS Chem. Biol. (2013)
Sigma	UNC0642	G9a/GLP	>8.6	>2000-fold selective for G9a and GLP over PRC2–EZH2 >20000-fold selective over 13 other methyltransferases >300-fold selective for G9a and GLP over others tested	SML1037 Liu, F. et al., J. Med. Chem. (2013)
Sigma	UNC0379	SETD8	5.1	high selectivity over other methyltransferases	SML1107 Ma, A. et al., J. Med. Chem. (2014)
Sigma	SGC0946	DOT1L	9.52	>100-fold selective over other histone methyltransferases tested	SML1465 Yu, W. et al., Nat. Commun. (2012)
Sigma	5-Azacytidine	DNMT1			A2385
Sigma	Trichostatin A (TSA)	HDAC, pan	HDAC1=8.3 HDAC2=7.6 HDAC3=8.0 HDAC4=5.2 HDAC5=5.7 HDAC6=9.0 HDAC7=5.44 HDAC8=6.7 HDAC9=5.1 HDAC10=7.9 HDAC11=7.9		T8552 Lobera, M. et al., Nat. Chem. Biol. (2013)
Sigma	Valproic Acid (VPA)	HDAC, classes I and IIa	HDAC1=3.2 HDAC2=3.1 HDAC3=3 HDAC4=2.8 HDAC5=3 HDAC6<1.7 HDAC7=2.9 HDAC10<1.7		P4543 Gurvich et al., Cancer Res (2004)
Selleckem	Romidepsin (FK228)	HDAC, class I	HDAC1=7.44 HDAC2= 7.33, HDAC4= 6.29, HDAC6= 5.85		S3020 Furumai, R. et al., Cancer Res. (2002)
